# Supplementary material for: Nutrient Intake among Pregnant Women in Spain and Poland: A Comparative Analysis
Source: Nutrients. 2023 Jul 20;15(14):3225. doi: 10.3390/nu15143225 (PMC10386542; doi:10.3390/nu15143225)
Supplement: Supplementary file 1 [file nutrients-15-03225-s001.zip]

Archive with 1 entries (1 files):
- nutrients-2501009-supplementary.pdf
